# Supplementary material for: Dynamic Expression and Functional Implications of the Cell Polarity Gene, Dchs1, During Cardiac Development
Source: Cells. 2025 May 24;14(11):774. doi: 10.3390/cells14110774 (PMC12153708; doi:10.3390/cells14110774)
Supplement: Supplementary file 1 [file cells-14-00774-s001.zip]

Archive with 1 entries (1 files):
- cells-3645610-supplementary.pdf
